# Supplementary material for: High expression of ESRP1 regulated by circ-0005585 promotes cell colonization in ovarian cancer
Source: Cancer Cell Int. 2020 May 19;20:174. doi: 10.1186/s12935-020-01254-3 (PMC7236301; doi:10.1186/s12935-020-01254-3)
Supplement: Supplementary file 2 — Additional file 2: Tables S1–S3. Catalog numbers of miRs mimics, primer sequences and ESRP1-related miRs matrix. [file 12935_2020_1254_MOESM2_ESM.xlsx]

## Sheet: Additional Table S1
Catalog numbers of miRs mimics
ID	Catalog number
NC mimics	miR1N0000001-1-5
miR-15a mimics	miR10000068-1-5
miR-15b mimics	miR10000417-1-5
miR-16 mimics	miR10000069-1-5
miR-23a mimics	miR10000078-1-5
miR-23b mimics	miR10000418-1-5

## Sheet: Additional Table S2
Additional Table 2: PCR primer sequences
Gene official name	Forward primer	Reverse primer
GAPDH	AACGGATTTGGTCGTATTGG	TTGATTTTGGAGGGATCTCG
ESRP1	CAATATTGCCAAGGGAGGTG	GTCCCCATGTGATGTTTGTG
E-Cadherin	TTCTGGAAGGAATGGAGGAGTC	ACCTGGAATTGGGCAAATGTG
ZO-1	CCTGAACCAGTATCTGATAA	AATCTTCTCACTCCTTCTG
Vimentin	GGACCAGCTAACCAACGACA	AAGGTCAAGACGTGCCAGAG
Fibronectin	CACTACTGGCCAGTCCTACAACCA	GGGAATCTTCTCTGTCAGCCTGTA
EPB41L4-isoform 1	AGGGCGTCGGTCTATGCGTA	TGGTCAGTAAACACTTCTGCTTCA
EPB41L5-isoform 3	AGGGCGTCGGTCTATGCGTA	ATCTCAGTCATGGCTGTATGGC
Rac1	TGAAAATGTCCGTGCAAAGTG	TAGGATGATGGGAGTGTTGGGA
Rac1b	ACAAGCCGATTGCCGATG	CACTTTGCACGGACATTTTCA
circ-0005585	AAGCAGGTGATTGTTATGAAGAGG	GGAGCGATTCATTGCTTCTGATA
line-0005585	ATGGTCTCTGTGCAGCCAAA	TAAGCTGACCAGGCATTCGG
circ 1	CTCTGCTACAACTGCCTGAAAATC	GATGGTAATCGGAAGTGTTGTGAAT
circ 2	ATATCAACACCAAGCGACACGAG	CGGATCACAATCACTGATCTTGTAG
circ 3	ATGGTGGCTCATATATGGAAGGT	CAAATCCAGTTAGCTGCAGGTC
circ 4	GCATCATTCCTTTAATTGAGCAGAG	CCCTAGTGTGCAAAACAAAGAGT
circ 6	GCCACTGCTTTTCTAAGGACG	TTCACTTGGATTAGATTTGAGCTTC
circ 7	TGGTCTCTCTGGGTCTCGCT	GAATGTCAACAGTCCCTGGCT
circ 8	CTGGAGGAACAGGCAGTTATG	TCTGATCTTTCATGTCCACTGGT
circ 9	CACGAATTGGAGAGCACTCAGTC	GCAGTGTTGACTGCTTTCTGTACC
circ 10	AGTAACATCAGGGAGAGTACAGCAG	GATGGTAATCGGAAGTGTTGTGAA
microRNAs reverse transcription and real-time quantitative PCR kits were purchased from Guangzhou RiboBio Biotechnology Co., Ltd., subject to the company's patents, primer sequences were not shown.

## Sheet: Additional Table S3
TCGA microRNA profile
id	hsa-mir-363	hsa-mir-25	hsa-mir-32	hsa-mir-16	hsa-mir-92a	hsa-mir-92b	hsa-mir-15a	hsa-mir-15b	hsa-mir-23a	hsa-mir-23b	hsa-mir-506	hsa-mir-200a	hsa-mir-367
TCGA-61-1917-01A-01R-1568-13	114	39758	6	90	610367	8247	60	6616	9084	2407	76	3034	0
TCGA-59-2348-01A-01R-1569-13	98	67443	24	482	204731	1951	257	21490	43564	16953	1	1521	0
TCGA-25-1626-01A-01R-1566-13	13	19885	1	51	43773	1723	9	2085	4485	2191	0	696	0
TCGA-13-0912-01A-01R-1564-13	15	11610	13	50	95123	2516	2	655	3725	925	164	1726	0
TCGA-3P-A9WA-01A-11R-A407-13	9	124897	355	1652	33997	5300	508	2796	8070	6362	1	35134	0
TCGA-09-1667-01C-01R-1566-13	112	71347	29	126	122935	13370	21	7045	20538	1945	2	2319	0
TCGA-30-1892-01A-01R-1568-13	23	21050	5	32	176410	4342	35	3459	7694	14949	1	837	0
TCGA-72-4237-01A-01R-1013-13	7	8010	88	1525	3238	160	331	1096	3395	3956	94	4463	0
TCGA-36-1575-01A-01R-1566-13	16	253143	68	422	368477	9813	52	10037	13782	12965	10	444	0
TCGA-24-1850-01A-01R-1567-13	847	99423	13	101	177758	5640	95	9730	10425	11467	2	3509	0
TCGA-36-1581-01A-01R-1566-13	18	25068	23	131	74715	1544	24	6413	2139	659	1	1749	0
TCGA-29-1707-02A-01R-1567-13	168	131910	11	112	134564	3264	40	3491	4122	4420	0	1594	0
TCGA-24-0982-01A-01R-1565-13	37	64344	6	436	240314	3542	99	6500	22333	5696	70	2472	0
TCGA-13-0890-01A-01R-1564-13	28	7587	3	73	17720	1230	7	904	2161	1833	1	406	0
TCGA-25-1314-01A-01R-1565-13	15	43602	10	127	392544	3545	43	5801	8621	10870	0	3222	0
TCGA-04-1357-01A-01R-1565-13	29	48468	7	103	110783	4564	43	5432	8120	4161	141	1435	0
TCGA-13-0799-01A-01R-1564-13	41	31668	25	229	147201	14818	33	2607	4281	2947	6	450	0
TCGA-24-1551-01A-01R-1566-13	13	85335	43	250	270711	8510	39	15975	11241	3383	0	2031	0
TCGA-24-2288-01A-01R-1568-13	50	98934	11	497	237433	6929	222	9791	12623	17871	9	3687	0
TCGA-04-1349-01A-01R-1565-13	109	127054	12	421	283971	4773	94	27735	20656	9015	10	4937	0
TCGA-09-0366-01A-01R-1986-13	24	37433	14	157	136223	50939	84	4191	6312	7172	5	13184	0
TCGA-09-2051-01A-01R-1568-13	1239	111662	18	373	247374	14738	257	14529	9494	5990	106	16411	0
TCGA-25-1315-01A-01R-1565-13	255	141486	35	112	172947	10874	29	13496	8215	7854	193	3652	0
TCGA-23-2084-01A-02R-1568-13	36	45918	12	161	156082	4865	128	8207	7727	9665	11	3694	0
TCGA-24-1548-01A-01R-1566-13	160	67909	42	112	47454	2456	18	2970	1948	1535	2	2706	0
TCGA-61-1906-01A-01R-1567-13	15	36657	3	39	109552	5184	15	3429	3008	7394	33	774	0
TCGA-24-2262-01A-01R-1568-13	178	78691	2	303	78785	3976	227	7559	8787	8025	6	2969	0
TCGA-61-1736-01B-01R-1568-13	19	44455	12	304	347686	19399	158	9770	17732	10627	685	2533	0
TCGA-24-1614-01A-01R-1566-13	181	31517	16	185	118076	40753	30	12857	7975	4257	1	558	0
TCGA-13-0795-01A-01R-1564-13	14	143996	17	226	97940	9237	114	7716	39780	4505	2	2748	0
TCGA-13-1488-01A-01R-1565-13	60	57548	23	192	177031	4644	56	13894	6164	10865	2	1372	0
TCGA-61-2110-01A-01R-1568-13	15	59309	7	127	215021	4386	92	5959	7968	4215	175	2788	0
TCGA-25-1631-01A-01R-1569-13	199	43581	0	44	121627	2973	10	2130	11447	2971	371	2029	0
TCGA-23-1030-01A-02R-1564-13	13	118556	9	360	499935	5413	73	6304	40411	6044	0	3921	0
TCGA-23-1032-01A-02R-1564-13	11	22428	23	94	43755	1612	11	3263	1199	801	19	1854	0
TCGA-13-0883-01A-02R-1569-13	198	26808	2	31	104910	3406	8	5449	2137	4141	5	1209	0
TCGA-09-0366-01A-01R-1564-13	25	9534	16	43	25336	4665	3	1105	1332	1502	5	1391	0
TCGA-13-0893-01B-01R-1565-13	28	46952	58	162	185891	9906	40	6873	9604	12413	7	1700	0
TCGA-61-1733-01A-01R-1567-13	27	126897	4	196	315675	17595	70	8707	9648	12450	0	3425	0
TCGA-24-1103-01A-01R-1565-13	586	66574	73	71	102236	17746	18	8598	5230	3558	323	1364	0
TCGA-13-1409-01A-01R-1565-13	67	76164	7	251	380739	4526	48	14677	11762	4420	0	2967	0
TCGA-13-1407-01A-01R-1565-13	306	226339	29	372	755331	7584	114	14111	32213	9541	12	15012	0
TCGA-24-1923-01A-01R-1567-13	23	31679	6	124	247191	6169	113	4379	5942	6628	40	1084	0
TCGA-23-1026-01B-01R-1569-13	38	89574	26	294	317220	36751	134	15673	23913	13171	11	6704	0
TCGA-24-1556-01A-01R-1566-13	148	67106	6	246	193136	4807	111	4762	6028	3539	4	1930	0
TCGA-29-1769-01A-01R-1567-13	410	172673	22	324	828976	15639	157	17200	8985	7455	11	5244	0
TCGA-29-1688-01A-01R-1566-13	14	57496	58	217	106982	14725	28	5827	7050	3108	3	1167	0
TCGA-04-1638-01A-01R-1567-13	134	99947	3	223	223742	12166	86	7248	8340	8833	82	2281	0
TCGA-13-1408-01A-01R-1565-13	55	56095	11	176	319881	8664	53	7058	14902	4802	0	5668	0
TCGA-61-2092-01A-01R-1568-13	6	61086	7	170	169675	2937	151	3539	10614	1484	56	5011	0
TCGA-25-1325-01A-01R-1565-13	25	112435	107	244	61144	6506	35	7060	7841	9282	12	2374	0
TCGA-30-1855-01A-01R-1567-13	14	56004	11	113	453420	14037	47	9332	7313	5233	5	2678	0
TCGA-24-2254-01A-01R-1568-13	190	168226	20	214	426552	6476	108	9952	9429	16213	3461	1694	0
TCGA-13-0903-01A-01R-1564-13	16	7865	20	98	16090	279	2	867	1672	1993	6	125	0
TCGA-25-2401-01A-01R-1569-13	64	105285	37	215	88074	3669	79	6145	16678	8759	2	2244	0
TCGA-13-0904-01A-02R-1564-13	2	18477	3	52	46210	1194	11	913	2683	1947	0	1437	0
TCGA-61-2113-01A-01R-1568-13	31	70170	3	166	99152	2927	126	4117	8319	5092	3	6161	0
TCGA-23-1114-01B-01R-1566-13	1	16124	21	30	164497	12718	11	2666	1706	1102	6	1155	0
TCGA-10-0926-01A-01R-1564-13	3	11036	4	10	64610	1354	1	398	943	1223	1	273	0
TCGA-24-1105-01A-01R-1565-13	4	34845	15	61	75444	5341	20	5153	5395	5030	2	1790	0
TCGA-24-1564-01A-01R-1566-13	12	30107	34	112	74533	7303	36	4178	8393	3346	6	4474	0
TCGA-24-1846-01A-01R-1567-13	261	111424	24	396	257512	5958	154	9585	12648	6676	1	2355	0
TCGA-57-1586-01A-02R-1567-13	165	105074	7	243	454030	24153	91	10639	12565	6319	1063	4590	0
TCGA-09-1674-01A-01R-1566-13	114	103474	27	62	197966	24953	12	4468	2506	1670	3	3523	0
TCGA-23-1120-01A-02R-1565-13	222	23599	24	61	155882	4396	17	5818	5758	2678	30	511	0
TCGA-10-0938-01A-02R-1564-13	153	63510	29	94	422698	41555	24	2820	7874	1092	112	4335	0
TCGA-24-2260-01A-01R-1568-13	40	123309	16	350	173676	8002	241	10440	21703	12180	3	7835	0
TCGA-13-1492-01A-01R-1565-13	891	168420	68	152	178244	6433	59	11770	1950	3635	0	6854	0
TCGA-57-1993-01A-01R-1568-13	24	48326	10	138	212601	9877	178	5903	10759	3775	616	4464	0
TCGA-13-1404-01A-01R-1565-13	413	29231	15	179	353588	3515	25	11116	8712	5134	0	1787	0
TCGA-30-1718-01A-01R-1567-13	211	87885	16	127	544800	6837	50	8362	17725	4702	11	7098	0
TCGA-24-2023-01A-01R-1567-13	28	110565	9	152	109489	6318	89	4463	10670	1608	602	7159	0
TCGA-29-1778-01A-01R-1567-13	15	88483	10	114	167996	6512	85	4124	17543	14361	32	2965	0
TCGA-25-1321-01A-01R-1565-13	17	84609	22	187	176062	13307	50	9933	11007	7516	296	3625	0
TCGA-61-1918-01A-01R-1568-13	47	171276	7	788	681304	12281	364	29698	52245	45829	198	6493	0
TCGA-04-1346-01A-01R-1569-13	18	25164	6	128	101888	11692	38	5657	9188	1491	6	894	0
TCGA-57-1994-01A-01R-1568-13	91	117067	7	510	434284	12237	301	20623	23203	19135	759	6340	0
TCGA-20-1686-01A-01R-1566-13	77	35304	3	77	141656	1895	34	5135	3477	3325	106	2421	0
TCGA-13-0800-01A-01R-1564-13	16	52671	9	56	202548	24562	33	5237	16143	1741	382	1896	0
TCGA-25-1312-01A-01R-1565-13	10	19378	18	51	152852	1682	8	3186	13507	1293	4	7929	0
TCGA-61-1737-01A-01R-1567-13	153	139478	35	224	230361	6328	109	14249	9829	11649	46	5979	0
TCGA-29-2414-01A-02R-1569-13	17	68320	5	88	300177	36934	35	3789	13936	16946	1	1388	0
TCGA-09-2054-01A-01R-1568-13	1591	326703	19	243	871684	72473	219	10765	32489	10088	18	396	0
TCGA-24-1849-01A-01R-1567-13	32	56359	24	173	179168	4395	53	4106	6208	3475	6	766	0
TCGA-24-1844-01A-01R-1567-13	29	157825	20	172	431089	25044	87	8837	29374	17948	1485	6441	0
TCGA-13-0760-01A-01R-1564-13	51	6689	5	43	44165	3373	0	1259	2516	499	0	307	0
TCGA-23-1107-01A-01R-1564-13	34	29001	27	215	90087	5626	32	2951	3685	1689	3	4466	0
TCGA-13-0714-01A-01R-1564-13	5	2234	1	9	19480	1076	0	439	567	284	0	261	0
TCGA-24-1567-01A-01R-1566-13	160	26915	40	46	154512	10452	10	3594	3340	1977	143	4843	0
TCGA-04-1519-01A-01R-1565-13	6	20143	16	26	186296	3649	3	1674	5652	961	15	1216	0
TCGA-13-1500-01A-01R-1565-13	42	76267	19	292	193293	6215	55	9331	8043	13234	0	4462	0
TCGA-29-1770-02A-01R-1567-13	121	94214	5	866	479621	15815	757	17943	29764	36882	23	2174	0
TCGA-13-0755-01A-01R-1564-13	19	33903	4	43	107496	6475	7	2435	3187	2245	30	731	0
TCGA-24-1428-01A-01R-1564-13	77	10681	4	66	63493	2459	20	3246	1373	1344	0	507	0
TCGA-29-1693-01A-01R-1567-13	53	72243	3	78	163690	13019	43	4889	10227	3654	3	5597	0
TCGA-13-0792-01A-01R-1564-13	9	35079	22	156	83225	1592	13	1444	6172	3302	150	2720	0
TCGA-29-1690-01A-01R-1566-13	1	10012	2	22	98486	5329	7	1626	3084	1250	3	409	0
TCGA-29-1691-01A-01R-1566-13	306	130011	10	218	653144	12373	89	12632	6359	5145	5	3804	0
TCGA-13-0803-01A-01R-1564-13	1	4918	3	29	53493	1062	3	638	1264	382	0	622	0
TCGA-30-1853-01A-02R-1567-13	6	68048	2	68	273271	1628	21	3958	8936	3959	0	2466	0
TCGA-29-1710-01A-02R-1567-13	33	56871	13	159	277639	16407	87	5465	32151	4086	6	3331	0
TCGA-24-1544-01A-01R-1566-13	12	53249	19	21	122283	64290	6	2420	2336	2230	20	6195	0
TCGA-25-2393-01A-01R-1569-13	3	512679	48	258	341971	12289	108	11663	12570	11573	98	6515	0
TCGA-24-2261-01A-01R-1568-13	40	60744	14	168	142683	17834	88	8418	14251	5567	0	1412	0
TCGA-24-2298-01A-01R-1569-13	25	37829	8	398	202248	9909	171	9174	26155	22038	4	5440	0
TCGA-13-A5FT-01A-11R-A407-13	78	62796	233	953	59445	4790	524	1204	12293	2857	409	19201	0
TCGA-09-1673-01A-01R-1566-13	28	113840	18	330	190084	27958	67	4475	14938	12570	0	108	0
TCGA-24-1434-01A-01R-1566-13	11	40874	10	129	151732	12019	18	10639	4454	4028	2	1135	0
TCGA-04-1542-01A-01R-1566-13	9	27666	2	73	227032	16166	15	3050	12101	1843	399	2614	0
TCGA-13-0720-01A-01R-1564-13	18	38779	14	93	124432	10205	33	3963	6637	8358	1	2059	0
TCGA-23-2078-01A-01R-1568-13	472	15538	4	30	225633	4700	31	2338	5082	2310	3	1942	0
TCGA-25-1877-01A-01R-1567-13	379	67540	20	31	449250	9639	17	2279	1588	1433	0	1346	0
TCGA-24-1842-01A-01R-1567-13	12	45969	10	144	147549	6911	55	4238	5915	7473	4	2441	0
TCGA-25-1627-01A-01R-1566-13	26	65221	3	78	155993	3058	56	3607	6552	2810	28	2321	0
TCGA-24-1562-01A-01R-1566-13	57	44345	4	126	153226	6903	53	6522	8983	2923	2	2723	0
TCGA-20-0987-01A-02R-1564-13	5	4340	8	49	13822	1263	6	658	2230	739	15	508	0
TCGA-24-1436-01A-01R-1566-13	10	26677	20	107	103340	3950	20	2914	3954	1478	1	1826	0
TCGA-13-1498-01A-01R-1565-13	194	83364	7	462	253439	18310	88	20481	15194	3817	10	9391	0
TCGA-24-1924-01A-01R-1567-13	140	100452	2	160	192813	5931	51	4314	4964	7751	3	1526	0
TCGA-29-1711-01A-01R-1567-13	36	121382	55	181	296121	6210	43	5863	10003	8894	0	4807	0
TCGA-24-1467-01A-01R-1566-13	93	48907	29	234	430023	31158	55	6557	16988	2716	601	4346	0
TCGA-23-1116-01A-01R-1564-13	0	749	0	5	25540	6293	3	62	867	245	0	921	0
TCGA-25-1870-01A-01R-1567-13	44	85102	8	88	396194	7116	67	4060	3884	1585	232	2620	0
TCGA-20-0990-01A-01R-1564-13	11	9902	3	33	48207	347	2	1153	2015	1737	0	488	0
TCGA-29-1770-01A-01R-1567-13	47	61840	9	140	402669	14154	70	15438	11692	11007	4	990	0
TCGA-24-1930-01A-01R-1567-13	24	153724	7	437	267682	4792	195	8943	14343	3382	7	3370	0
TCGA-13-2060-01A-01R-1568-13	39	216424	10	456	217696	24109	290	6748	13320	11799	2	10052	0
TCGA-23-1021-01B-01R-1564-13	13	37130	10	208	122923	4356	11	2381	7602	3107	5	2129	0
TCGA-09-0367-01A-01R-1564-13	12	15530	11	60	128102	9480	15	2295	3328	2981	4	2439	0
TCGA-59-2355-01A-01R-1569-13	6	44894	3	102	161340	2971	25	5381	15913	8164	266	1746	0
TCGA-13-0804-01A-01R-1564-13	4	5336	9	141	47318	3835	10	658	3337	1274	0	1254	0
TCGA-13-0919-01A-01R-1564-13	19	21739	24	161	32623	1355	18	1491	2488	2328	0	1308	0
TCGA-13-0897-01A-01R-1564-13	12	1960	11	9	55933	9467	2	1351	1216	1208	0	616	0
TCGA-61-1728-01A-01R-1568-13	11	26507	2	104	154334	5997	32	3450	7026	3207	462	2758	0
TCGA-29-2427-01A-01R-1569-13	57	45803	13	159	68032	2861	68	3961	8516	8999	6	920	0
TCGA-30-1714-01A-02R-1567-13	146	42026	6	78	420736	30926	43	5586	4135	1478	262	5327	0
TCGA-25-1628-01A-01R-1566-13	40	52979	31	94	154238	9059	21	3551	10691	5861	4	1947	0
TCGA-24-1435-01A-01R-1566-13	84	38367	21	131	109277	20835	28	7613	8616	7063	3	1459	0
TCGA-24-1845-01A-01R-1567-13	84	148421	10	220	354479	5536	106	8550	8055	1437	3	3393	0
TCGA-29-1701-01A-01R-1567-13	83	76348	60	80	272986	5252	43	10178	3443	4851	0	3885	0
TCGA-29-1763-01A-02R-1567-13	29	35620	16	48	167121	15590	22	1926	3343	3885	158	1383	0
TCGA-13-1412-01A-01R-1565-13	0	33395	17	164	116290	5445	32	6530	5939	3242	1	3897	0
TCGA-25-1320-01A-01R-1565-13	60	56349	39	194	238428	8391	57	11720	16811	6075	1	2833	0
TCGA-25-1323-01A-01R-1565-13	76	106036	30	123	333628	11644	26	8048	18614	2694	460	9612	0
TCGA-36-1577-01A-01R-1566-13	143	24732	68	82	338765	10946	18	3548	6868	4031	88	4560	0
TCGA-61-2102-01A-01R-1568-13	6	109529	12	148	533839	6064	88	7280	10680	9904	0	76	0
TCGA-13-A5FU-01A-11R-A407-13	40	57352	241	2506	65885	1334	1348	2141	56285	3822	1	6855	0
TCGA-29-2414-02A-01R-1569-13	44	59019	15	119	268527	24239	41	5893	8517	10325	2	1536	0
TCGA-25-1878-01A-01R-1567-13	15	94154	5	87	191084	8940	15	4447	2889	2836	457	1115	0
TCGA-25-1328-01A-01R-1565-13	7	33307	23	114	156996	3143	29	3375	10099	8175	13	1570	0
TCGA-25-2404-01A-01R-1569-13	20	78673	50	334	135023	13814	135	11006	23757	29069	124	2235	0
TCGA-09-0364-01A-02R-1564-13	22	10688	13	64	255483	3650	10	639	1075	571	62	1211	0
TCGA-13-0916-01A-01R-1564-13	13	23839	34	193	55538	6039	21	2157	4362	2417	0	707	0
TCGA-30-1887-01A-01R-1568-13	16	30213	7	41	146059	5040	51	6841	9828	8158	5	784	0
TCGA-09-1666-01A-01R-1566-13	101	86128	1	144	163356	4848	54	3394	3464	5586	10	1183	0
TCGA-59-2351-01A-01R-1569-13	8	44726	9	45	66889	2524	12	3487	7546	3372	583	564	0
TCGA-23-1023-01A-02R-1564-13	86	13299	22	36	82375	3219	4	3085	3761	2570	84	308	0
TCGA-24-1430-01A-01R-1566-13	71	77854	22	169	395238	4396	34	5748	4792	8372	3	2932	0
TCGA-13-1496-01A-01R-1565-13	103	26959	20	148	83291	9493	45	6045	7240	3035	0	4096	0
TCGA-13-0923-01A-01R-1564-13	8	10062	6	35	32147	1127	6	721	1117	383	0	453	0
TCGA-13-0727-01A-01R-1564-13	6	27908	14	53	341011	9521	40	3934	3204	2076	4	1716	0
TCGA-24-1558-01A-01R-1566-13	4	178159	42	333	180697	3268	38	12277	30398	9370	21	6874	0
TCGA-29-1702-01A-01R-1567-13	12	36201	4	86	118395	5616	49	3051	4094	5449	1	1896	0
TCGA-04-1655-01A-01R-1566-13	6	61625	4	148	146390	13801	20	5844	5730	4916	76	2355	0
TCGA-23-2081-01A-01R-1568-13	49	27469	4	188	210289	5779	68	17090	16881	14403	3	4615	0
TCGA-61-1911-01A-01R-1567-13	85	59057	10	176	202586	8695	80	8880	12783	4122	4	3768	0
TCGA-13-0802-01A-01R-1564-13	54	11213	8	46	210801	2404	6	1458	1596	3295	1	589	0
TCGA-30-1859-01A-01R-1567-13	5	44202	31	34	314032	1873	7	2413	10605	3848	0	1567	0
TCGA-29-1707-01A-01R-1567-13	26	227388	9	91	260817	5117	57	5616	3695	6639	1	1571	0
TCGA-04-1348-01A-01R-1565-13	27	63355	17	444	269007	6066	76	14952	24345	3428	15	5010	0
TCGA-04-1332-01A-01R-1564-13	1	3804	9	12	11626	492	3	443	930	1210	1	101	0
TCGA-25-1630-01A-01R-1566-13	18	52934	23	129	215230	13347	24	8255	7177	2316	375	1427	0
TCGA-13-1489-02A-01R-1565-13	149	80522	28	190	332758	18893	44	21695	9943	1767	4	3595	0
TCGA-24-1466-01A-01R-1566-13	27	50075	30	55	66224	3072	22	5524	7974	5708	1	660	0
TCGA-24-1431-01A-01R-1566-13	5	57786	16	99	271154	9863	45	3515	7044	1357	0	3693	0
TCGA-24-1417-01A-01R-1565-13	79	16192	74	533	26205	1798	46	8933	15667	6011	3	706	0
TCGA-20-1684-01A-01R-1566-13	34	10415	20	81	60925	13029	4	2618	5179	2290	7	1547	0
TCGA-29-1762-01A-01R-1567-13	69	107923	10	150	274074	10896	99	7298	7650	9689	456	4064	0
TCGA-29-1774-01A-01R-1567-13	15	64465	5	44	282209	7440	33	2748	5030	1231	66	3090	0
TCGA-61-2008-01A-02R-1568-13	4	14459	5	13	154109	6524	10	1277	2993	4283	226	929	0
TCGA-13-1482-01A-01R-1565-13	232	239568	61	325	220716	16804	80	11519	22254	12375	0	2435	0
TCGA-61-2009-01A-01R-1568-13	16	27597	2	53	131897	5255	32	3250	9378	3288	0	2053	0
TCGA-13-0730-01A-01R-1564-13	11	6041	8	14	69969	6699	3	321	381	388	1	631	0
TCGA-25-1313-01A-01R-1565-13	14	32950	24	86	161379	1986	22	7071	3352	2904	39	1483	0
TCGA-04-1356-01A-01R-1569-13	29	78710	8	171	217767	11289	51	5843	10393	5980	8	2788	0
TCGA-61-2095-01A-01R-1568-13	30	91887	16	196	313274	5810	221	4249	18886	6962	2072	5468	0
TCGA-25-1634-01A-01R-1566-13	12	26507	3	32	105953	11469	0	1427	2853	777	32	2370	0
TCGA-10-0937-01A-02R-1564-13	2	3495	4	12	110846	4755	0	460	548	449	29	482	0
TCGA-59-2350-01A-01R-1569-13	328	186572	33	545	119370	5736	147	27266	16157	11321	2	2199	0
TCGA-23-1023-01R-01R-1564-13	2	11509	26	34	11631	265	4	645	1816	5748	0	386	0
TCGA-25-1632-01A-01R-1566-13	22	38501	12	81	349808	7399	16	4145	4739	4145	33	3512	0
TCGA-61-1743-01A-01R-1568-13	304	271887	18	143	384531	6451	99	5630	13310	3904	29	7715	0
TCGA-29-1781-01A-01R-1567-13	91	45784	4	93	180643	2255	62	6861	4704	4890	132	3316	0
TCGA-24-0970-01B-01R-1565-13	52	167394	123	578	351376	5130	158	15996	29733	9137	1	9475	0
TCGA-13-0887-01A-01R-1564-13	46	6377	24	57	44582	515	16	2283	1282	622	0	528	0
TCGA-30-1860-01A-01R-1568-13	222	42115	16	168	166593	6058	52	17562	6304	6942	1	3712	0
TCGA-29-1777-01A-01R-1567-13	26	29439	0	21	269689	4251	7	2698	2119	1489	1	134	0
TCGA-24-1469-01A-01R-1566-13	36	75298	76	298	116776	39503	26	9682	6370	3253	2	3452	0
TCGA-13-0905-01B-01R-1565-13	12	84459	38	153	164239	8473	44	10462	14273	8234	0	3259	0
TCGA-24-2030-01A-01R-1568-13	101	74053	18	195	123681	4749	117	10282	6280	24739	2	8067	0
TCGA-04-1342-01A-01R-1564-13	11	18764	14	182	65985	2178	29	2599	1935	3309	3	974	0
TCGA-30-1891-01A-01R-1568-13	6	16157	3	19	121122	2897	22	2115	6002	10505	3	698	0
TCGA-23-1110-01A-01R-1564-13	19	28192	59	184	180188	7024	11	1790	2551	2313	24	929	0
TCGA-23-1118-01A-01R-1564-13	22	23527	14	36	103761	9384	12	4865	2747	2330	1	2373	0
TCGA-25-2399-01A-01R-1569-13	108	263837	63	984	413081	20334	364	17846	111051	30541	14	9115	0
TCGA-25-2398-01A-01R-1569-13	56	104947	6	254	201099	5407	80	7285	21938	14167	2	5030	0
TCGA-23-1113-01A-01R-1564-13	7	14543	18	103	53334	768	28	1557	7073	3514	0	905	0
TCGA-25-1623-01A-01R-1566-13	42	38558	48	138	53682	3645	17	3291	14672	3640	0	1608	0
TCGA-57-1582-01A-01R-1566-13	3	82637	54	121	110388	4380	48	8878	8428	9670	8	5075	0
TCGA-09-2050-01A-01R-1568-13	1149	230260	23	190	344626	9107	90	11584	12774	7421	79	8533	0
TCGA-30-1861-01A-01R-1568-13	7	109873	4	61	99116	21843	60	7294	6422	19817	27	2212	0
TCGA-61-1900-01A-01R-1567-13	146	160494	16	430	558124	29529	243	36449	14973	13390	1051	10962	0
TCGA-61-1721-01A-01R-1569-13	5	51510	0	43	200144	4387	24	1707	18447	17106	17	19	0
TCGA-24-1546-01A-01R-1566-13	100	23992	5	40	45691	2407	6	2770	5189	3614	5	576	0
TCGA-09-1662-01A-01R-1566-13	20	50549	29	292	219712	3845	40	7007	9369	2571	0	1797	0
TCGA-24-0968-01A-01R-1569-13	35	63130	11	83	127878	6221	45	11797	5584	1668	6	653	0
TCGA-23-1028-01A-01R-1564-13	190	87383	13	138	311690	8923	51	13272	8095	4318	4	2048	0
TCGA-24-2293-01A-01R-1568-13	8	53289	4	238	166839	5230	259	3897	16146	4661	2	1376	0
TCGA-13-0805-01A-01R-1564-13	0	14865	6	36	24709	595	6	933	1395	662	0	76	0
TCGA-OY-A56Q-01A-11R-A407-13	248	76953	143	670	43874	889	257	833	22042	4922	0	16690	0
TCGA-23-2077-01A-01R-1568-13	28	94354	4	172	375016	11601	83	6084	13930	6972	993	4201	0
TCGA-23-1024-01A-02R-1564-13	14	51140	28	186	194898	7569	47	3359	6374	5146	609	1629	0
TCGA-5X-AA5U-01A-11R-A407-13	528	98749	177	1412	190195	6157	868	2170	14928	9871	42	20023	0
TCGA-36-1570-01A-01R-1566-13	51	97263	46	224	263724	30400	20	7678	22681	3522	408	9495	0
TCGA-13-0921-01A-01R-1564-13	6	2520	7	39	86934	3843	8	942	3609	417	47	293	0
TCGA-29-1766-01A-01R-1567-13	16	40744	5	44	104960	3919	26	3196	4001	3490	1	2671	0
TCGA-09-2053-01C-01R-1568-13	254	119149	5	416	559382	6284	183	12476	12793	2845	979	3858	0
TCGA-25-1625-01A-01R-1566-13	9	22689	6	88	110662	3885	20	3474	7650	3752	130	2128	0
TCGA-24-1928-01A-01R-1567-13	26	110411	45	255	181494	6502	139	10366	13562	7876	2	4283	0
TCGA-13-0791-01A-01R-1564-13	3	39971	8	47	99401	7097	14	3840	7613	2037	47	2813	0
TCGA-13-0801-01A-01R-1564-13	8	8403	9	145	100628	2437	28	1460	2614	810	1	1763	0
TCGA-24-1427-01A-01R-1565-13	2	30231	16	89	153800	6834	21	5686	4490	4892	0	1053	0
TCGA-20-1687-01A-01R-1566-13	8	21845	10	74	177806	3553	24	5082	10974	5578	1	1686	0
TCGA-04-1367-01A-01R-1565-13	43	53556	17	193	165678	8142	26	8300	4779	7530	18	6941	0
TCGA-13-1494-01A-01R-1565-13	15	6442	6	12	49294	2146	1	3054	1658	1824	2	260	0
TCGA-25-1319-01A-01R-1565-13	13	26070	27	65	59737	6011	13	3312	19031	2823	0	2047	0
TCGA-24-1470-01A-01R-1566-13	23	56510	68	349	161444	8089	65	13279	8021	3367	0	12581	0
TCGA-61-1725-01A-01R-1567-13	97	200522	4	243	241149	4767	59	4058	12021	12848	226	1640	0
TCGA-13-0762-01A-01R-1564-13	12	27906	0	40	292813	111751	16	2281	9349	582	6	4616	0
TCGA-30-1866-01A-02R-1568-13	118	36512	0	70	225804	11348	50	11235	9645	4143	1	3845	0
TCGA-30-1867-01A-01R-1568-13	4	82731	17	76	172031	9615	67	5659	8024	4121	0	2425	0
TCGA-61-1901-01A-01R-1567-13	6	64590	7	29	161135	5398	8	4733	2904	2440	1050	725	0
TCGA-24-2038-01A-01R-1568-13	52	36525	5	52	227859	7117	23	3342	3539	5416	253	1462	0
TCGA-13-0910-01A-01R-1564-13	10	16776	28	216	58842	1491	14	3182	5388	3509	0	936	0
TCGA-24-1920-01A-01R-1567-13	122	87392	31	115	462945	5137	26	4113	8141	1645	5	8312	0
TCGA-57-1585-01A-01R-1566-13	44	68303	14	139	437350	14061	64	13685	14872	8878	3	3371	0
TCGA-61-1910-01A-01R-1567-13	921	155739	7	616	687923	4217	234	14347	12804	20232	5	6607	0
TCGA-09-1670-01A-01R-1566-13	69	72805	3	164	164517	9289	76	5272	5462	5896	61	1604	0
TCGA-24-1565-01A-01R-1566-13	26	50755	18	268	152727	23004	47	4970	9157	3680	891	1132	0
TCGA-29-1784-01A-02R-1567-13	182	109359	24	183	306112	18192	120	12416	10241	19390	29	2789	0
TCGA-13-1484-01A-01R-1565-13	6	17604	12	69	80582	3632	23	1892	1907	479	0	706	0
TCGA-36-1569-01A-01R-1566-13	16	54816	13	205	410608	13760	97	9816	11770	18265	7	3094	0
TCGA-31-1959-01A-01R-1568-13	312	57181	14	164	170673	4938	122	11396	12807	12506	11	7125	0
TCGA-04-1362-01A-01R-1565-13	96	19122	45	71	153344	4093	8	7792	5871	3634	285	3024	0
TCGA-24-1843-01A-01R-1567-13	11	52683	16	81	85086	4380	56	3628	6383	2532	11	3629	0
TCGA-13-1487-01A-01R-1565-13	2	68436	7	53	108173	10821	15	5572	8886	2062	2	683	0
TCGA-04-1361-01A-01R-1565-13	10	9385	2	8	130463	3693	4	3469	1433	1189	99	1414	0
TCGA-24-2297-01A-01R-1568-13	134	68556	15	446	816518	22847	477	8186	9575	7019	1081	4604	0
TCGA-04-1654-01A-02R-1567-13	7	124001	16	172	316044	8024	111	10309	6655	5497	0	10147	0
TCGA-29-1694-01A-01R-1567-13	36	83104	8	118	209845	3894	67	4724	8803	4119	44	3186	0
TCGA-24-1553-01A-01R-1566-13	8	29539	18	60	123198	1116	5	3159	4767	3632	18	261	0
TCGA-13-1512-01A-01R-1565-13	108	57928	63	54	199639	3767	25	2484	3394	4503	0	5134	0
TCGA-61-2088-01A-01R-1568-13	67	453785	88	1119	190873	2545	924	8649	115429	64820	34	26699	0
TCGA-13-1481-01A-01R-1565-13	15	50628	16	114	291907	5089	29	7620	6645	4335	1	2294	0
TCGA-13-0891-01A-01R-1564-13	18	7204	17	50	27342	667	4	1021	1971	1896	0	280	0
TCGA-04-1341-01A-01R-1564-13	27	35135	20	109	49108	2886	13	1547	2659	2016	1	765	0
TCGA-36-1568-01A-01R-1566-13	77	34233	19	75	94927	1657	24	4077	6206	7716	78	4782	0
TCGA-23-1809-01A-01R-1566-13	10	143801	68	449	127466	5849	68	16228	4564	6426	651	2886	0
TCGA-24-1555-01A-01R-1566-13	37	44962	8	67	87610	4453	9	5348	6314	2553	16	1946	0
TCGA-20-0991-01A-01R-1564-13	21	10090	5	68	58783	1813	14	1364	8917	1087	3	1254	0
TCGA-29-2428-01A-01R-1569-13	8	57055	30	84	203357	6607	105	2198	9219	7798	3	3386	0
TCGA-13-0791-02A-01R-1564-13	6	28982	26	101	37402	1153	20	1774	5733	1687	0	3861	0
TCGA-09-2056-01B-01R-1568-13	4	28281	3	57	241375	5339	56	5225	5976	1314	203	1485	0
TCGA-24-2033-01A-01R-1568-13	10	55847	3	138	275624	4892	85	6362	14158	5449	1	2181	0
TCGA-24-1425-01A-02R-1566-13	1	12217	17	21	52077	1121	2	971	1238	1350	0	122	0
TCGA-24-1413-01A-01R-1565-13	234	52777	24	158	138295	16452	24	6043	9428	2398	244	2330	0
TCGA-24-1603-01A-01R-1566-13	52	62140	14	140	145312	7221	39	7535	7107	5658	0	1868	0
TCGA-61-1995-01A-01R-1568-13	8	49915	1	161	123748	3624	100	6856	6921	4501	14	2155	0
TCGA-10-0927-01A-02R-1564-13	6	6662	3	22	82087	1293	4	700	1693	1077	2	425	0
TCGA-13-1477-01A-01R-1565-13	11	39820	3	34	241474	5502	17	3079	3361	3485	3	531	0
TCGA-61-1741-01A-02R-1567-13	118	101471	8	126	464352	33108	145	3807	7561	3980	13	1720	0
TCGA-29-2425-01A-01R-1569-13	6	133366	5	397	509310	25937	115	13439	29812	15438	5	5735	0
TCGA-25-2396-01A-01R-1569-13	83	123385	25	490	246508	10911	145	13642	46974	17616	1	1608	0
TCGA-24-2280-01A-01R-1568-13	79	114573	10	261	433614	29466	134	8111	9150	10160	3	1095	0
TCGA-13-1403-01A-01R-1565-13	7	30890	25	150	198614	9857	31	10186	3045	2269	5	4552	0
TCGA-61-1907-01A-01R-1567-13	69	199835	26	315	240200	8009	47	10374	9091	4186	1	3911	0
TCGA-WR-A838-01A-12R-A407-13	4	61870	192	1227	118426	976	642	1111	27465	4331	11	5518	0
TCGA-72-4236-01A-01R-1013-13	41	13922	98	1530	15914	191	315	1246	5223	8076	2	2379	0
TCGA-24-1463-01A-01R-1566-13	12	38301	66	264	136004	16549	58	4508	5780	4159	1	591	0
TCGA-25-2408-01A-01R-1569-13	23	106644	20	475	331506	28738	158	10330	37487	18441	1	1771	0
TCGA-13-0724-01A-01R-1564-13	14	20885	9	58	87492	4050	10	1819	4515	2124	0	695	0
TCGA-13-0794-01A-01R-1564-13	6	4579	8	11	142984	2583	8	791	1157	873	8	2538	0
TCGA-29-1699-01A-01R-1567-13	28	62894	7	74	118334	2726	61	2239	7650	1122	6	1307	0
TCGA-30-1857-01A-02R-1569-13	80	84777	13	309	131228	9028	128	24361	32334	7994	2	5273	0
TCGA-25-2400-01A-01R-1569-13	214	228342	22	408	226145	18157	164	21991	54806	15767	692	17847	0
TCGA-24-0979-01A-01R-1565-13	17	6522	20	29	294651	19984	1	5698	2101	716	161	593	0
TCGA-13-0885-01A-02R-1569-13	2	25268	7	30	59727	4204	8	3614	2094	872	0	87	0
TCGA-04-1649-01A-01R-1567-13	8	70246	7	202	136156	5260	101	10274	6308	6024	804	5885	0
TCGA-13-0906-01A-01R-1564-13	27	22073	4	18	176169	2167	2	3433	847	1148	19	1049	0
TCGA-13-0765-01A-01R-1564-13	3	13779	12	81	198628	5998	44	2934	5458	3087	1	5530	0
TCGA-10-0931-01A-01R-1564-13	6	2815	8	14	75739	9236	9	620	1067	657	1	616	0
TCGA-13-0751-01A-01R-1564-13	5	8868	14	60	88539	3587	10	1734	2544	897	17	2206	0
TCGA-24-2035-01A-01R-1568-13	40	56481	2	165	79346	1148	84	2455	6248	5478	13	1441	0
TCGA-36-1574-01A-01R-1566-13	35	47388	58	144	97088	6655	31	5151	8817	5846	3	1206	0
TCGA-13-1497-01A-01R-1565-13	43	90103	93	149	344137	5052	35	15097	4868	1225	2	2299	0
TCGA-23-1121-01A-01R-1569-13	1135	339379	65	66	581012	40394	41	7822	9502	9420	105	16001	0
TCGA-29-1783-01A-01R-1567-13	6	35939	1	36	274485	12005	30	2319	15592	2629	232	3837	0
TCGA-25-1318-01A-01R-1565-13	1	19854	14	62	154170	12874	16	4386	7101	4766	6	2323	0
TCGA-23-1124-01A-01R-1565-13	9	110561	16	236	225654	6399	56	8711	15359	5266	1	2854	0
TCGA-04-1331-01A-01R-1569-13	80	95003	34	268	250027	6727	70	17648	9394	8351	1	1497	0
TCGA-24-1422-01A-01R-1565-13	39	66698	36	365	445211	5980	68	20555	12588	4546	1	2323	0
TCGA-04-1525-01A-01R-1565-13	14	51334	23	152	182198	34891	37	8855	10942	3734	183	2471	0
TCGA-09-2044-01B-01R-1568-13	142	249768	19	1037	208411	11407	357	19612	29845	13502	506	10543	0
TCGA-13-0913-01A-01R-1564-13	32	6957	20	47	34478	2207	1	261	1410	604	61	372	0
TCGA-10-0934-01A-02R-1564-13	1	5749	9	21	28260	989	3	378	674	243	34	1377	0
TCGA-23-2079-01A-01R-1568-13	143	98999	7	149	412257	13872	85	22198	8570	14591	4	2948	0
TCGA-13-0886-01A-01R-1569-13	62	9082	8	25	65050	2510	7	2548	2957	1205	0	247	0
TCGA-04-1648-01A-01R-1567-13	43	130191	26	136	129748	11431	66	7426	19112	6985	701	5657	0
TCGA-13-1489-01A-01R-1565-13	24	80986	11	142	335308	14211	28	9675	10246	2876	220	1396	0
TCGA-24-1847-01A-01R-1566-13	383	109833	69	406	156282	5557	65	18447	21656	14330	519	4671	0
TCGA-61-2008-02A-01R-1568-13	106	263841	42	721	211189	12790	295	11519	27844	35235	3	11353	0
TCGA-25-1322-01A-01R-1565-13	89	41963	54	83	170453	8367	23	5747	7926	4179	24	3865	0
TCGA-29-1776-01A-01R-1567-13	12	8182	4	11	163176	4344	6	3224	1310	5643	0	619	0
TCGA-09-1669-01A-01R-1566-13	318	98847	30	162	349352	2933	36	7879	4815	3189	401	2909	0
TCGA-29-1764-01A-01R-1567-13	58	128692	7	73	232030	2434	35	5010	11785	6604	0	1344	0
TCGA-61-1895-01A-01R-1567-13	20	44999	2	78	265031	9397	54	5113	8939	5827	9	1947	0
TCGA-61-2003-01A-01R-1568-13	10	80589	2	137	253767	12374	134	7699	16095	5480	29	2659	0
TCGA-04-1651-01A-01R-1567-13	1352	187338	41	84	237700	6463	23	4686	8830	4755	877	5181	0
TCGA-29-1785-01A-01R-1567-13	6	33926	6	279	276477	2959	116	11561	12086	4943	4	2899	0
TCGA-31-1953-01A-01R-1568-13	41	90372	12	641	206102	5306	220	10733	23810	8314	3	2192	0
TCGA-24-2027-01A-01R-1567-13	29	41563	10	171	169247	12771	63	9230	4394	2247	1418	3189	0
TCGA-61-1915-01A-01R-1567-13	9	118331	1	144	250565	1459	49	5443	13675	11146	98	6374	0
TCGA-25-1871-01A-01R-1567-13	26	78172	6	43	405413	192319	8	3936	2801	1000	17	2403	0
TCGA-61-1740-01A-01R-1567-13	44	119918	45	163	204258	8910	49	11018	4218	7074	8	2247	0
TCGA-23-1022-01A-01R-1564-13	17	11800	3	44	132109	1904	11	2046	1456	2549	29	935	0
TCGA-24-1560-01A-01R-1566-13	0	20103	31	78	42852	2409	11	1629	1824	2401	195	3863	0
TCGA-09-1661-01B-01R-1566-13	2	30304	2	49	80909	14909	6	1327	1999	609	170	1473	0
TCGA-10-0930-01A-02R-1564-13	11	13531	9	42	156508	10455	10	5289	5358	1616	4	3131	0
TCGA-13-1485-01A-02R-1565-13	1	14789	6	51	68436	8917	17	1389	6358	3279	1	906	0
TCGA-13-1504-01A-01R-1565-13	9	57797	21	81	67708	12873	25	4757	6519	3928	2	2564	0
TCGA-25-2409-01A-01R-1569-13	24	38474	15	201	242870	8740	85	6460	38037	16665	2	4303	0
TCGA-25-1329-01A-01R-1565-13	67	69886	41	101	360241	9589	58	11436	10995	9131	8	6442	0
TCGA-29-1705-02A-01R-1567-13	2	18863	4	25	37365	702	9	1189	2980	2631	1	142	0
TCGA-24-1471-01A-01R-1566-13	18	35657	7	69	213025	7653	44	3863	6013	4033	5	1450	0
TCGA-13-0900-01B-01R-1565-13	46	97417	47	142	112544	3666	58	7602	5194	5393	0	1920	0
TCGA-24-1616-01A-01R-1566-13	29	59863	12	66	86581	3883	5	4080	21012	2406	306	4459	0
TCGA-13-0768-01A-01R-1569-13	28	85552	4	307	96093	3592	109	10284	17567	6614	1	2190	0
TCGA-23-1123-01A-01R-1565-13	25	96404	41	188	213320	7814	61	14066	10933	5972	14	7032	0
TCGA-25-2391-01A-01R-1569-13	99	91314	30	402	157402	12077	124	9903	10360	19467	280	5060	0
TCGA-13-0723-01A-02R-1564-13	5	16805	16	189	28264	2817	19	1057	1454	1515	3	1451	0
TCGA-13-0894-01B-01R-1565-13	35	69784	7	164	165042	10776	37	8494	8612	6247	3	5999	0
TCGA-24-2281-01A-01R-1568-13	8	58125	19	183	151776	5928	111	4986	9694	4024	1	2807	0
TCGA-31-1944-01A-01R-1568-13	30	63382	4	107	340352	5515	127	3997	10073	3846	18	1423	0
TCGA-04-1514-01A-01R-1566-13	3384	150610	110	161	669854	47912	54	5114	17739	2081	251	5043	0
TCGA-24-2029-01A-01R-1567-13	190	85238	8	361	238167	6443	135	6158	8490	5195	9	2613	0
TCGA-25-1326-01A-01R-1565-13	16	48634	30	120	70260	4262	15	9280	6199	5094	12	2058	0
TCGA-61-1899-01A-01R-1567-13	9	79694	3	133	289717	6100	65	6225	4546	3694	757	4656	0
TCGA-20-1682-01A-01R-1564-13	96	30340	16	35	134533	1328	18	5680	3550	3337	9	1580	0
TCGA-13-0766-01A-02R-1564-13	16	2716	2	13	36393	1684	5	906	769	306	0	112	0
TCGA-31-1951-01A-01R-1568-13	148	35411	8	169	267105	4173	145	10392	11274	5230	0	1035	0
TCGA-13-1511-01A-01R-1565-13	313	93487	2	123	134513	13296	15	12393	8868	6938	0	4222	0
TCGA-24-2290-01A-01R-1568-13	206	593578	40	1132	391459	7844	686	20433	30143	14959	4	15857	0
TCGA-29-1695-01A-01R-1567-13	23	86540	12	180	286970	16987	99	11733	12282	5326	2	5077	0
TCGA-13-1483-01A-01R-1565-13	39	59733	33	61	193330	4584	13	7215	3636	2476	0	2363	0
TCGA-24-2271-01A-01R-1568-13	44	66846	15	721	324314	6893	407	15862	17976	21487	5	2229	0
TCGA-24-2036-01A-01R-1568-13	370	108157	6	703	683763	51348	806	16003	21533	10932	1618	4788	0
TCGA-29-1697-01A-01R-1567-13	117	209692	26	321	152872	4509	165	19930	3808	7135	3	5557	0
TCGA-24-1464-01A-01R-1566-13	63	150016	8	172	185075	3743	35	3003	8772	8747	188	1216	0
TCGA-13-0726-01A-01R-1564-13	2	7964	15	56	65356	8162	27	1841	6222	3553	2	999	0
TCGA-29-1698-01A-01R-1567-13	28	72065	21	110	120384	4677	62	7545	7060	3964	1	4378	0
TCGA-24-2289-01A-01R-1568-13	57	92166	10	315	305657	10154	221	9948	20603	11378	36	9164	0
TCGA-24-1550-01A-01R-1566-13	74	39101	7	39	190478	3905	16	6397	2670	1382	0	1079	0
TCGA-10-0936-01A-01R-1564-13	52	121063	28	777	248158	35981	189	6090	99213	16078	73	3179	0
TCGA-04-1364-01A-01R-1565-13	48	178289	76	101	412599	29927	25	7305	10720	2846	307	3761	0
TCGA-13-1506-01A-01R-1565-13	55	33897	55	82	116542	4658	20	9078	6101	2005	8	2365	0
TCGA-59-2352-01A-01R-1569-13	36	45663	18	152	52580	7024	43	5050	9591	4712	603	2593	0
TCGA-25-1316-01A-01R-1565-13	7709	96294	10	119	669232	8961	25	15408	3351	1015	9	1966	0
TCGA-13-1510-01A-02R-1565-13	21	80382	17	110	294147	2799	13	7078	8854	4160	0	620	0
TCGA-61-1913-01A-01R-1567-13	446	94662	17	203	365499	5235	83	16362	9927	13890	3	1286	0
TCGA-13-0757-01A-01R-1564-13	5	9370	3	22	44857	11380	4	720	1836	490	3	87	0
TCGA-61-2097-01A-02R-1568-13	329	58762	6	190	211479	2248	173	5764	11460	6796	1252	6848	0
TCGA-13-1410-01A-01R-1565-13	55	68221	17	298	148526	11701	73	17976	11750	2316	0	3855	0
TCGA-13-0761-01A-01R-1564-13	17	15630	21	24	217877	4806	11	3251	1654	1498	1	526	0
TCGA-09-1668-01B-01R-1566-13	191	31111	55	204	167922	11054	38	6465	7402	5871	3	1435	0
TCGA-23-2072-01A-01R-1568-13	11	56492	4	77	344002	12902	35	7712	18072	6658	255	2985	0
TCGA-25-2042-01A-01R-1568-13	51	24199	2	76	123991	2219	50	3057	6829	5727	4	837	0
TCGA-30-1880-01A-01R-1568-13	3	11078	1	22	227660	2032	6	1249	4786	1771	2	1111	0
TCGA-13-0884-01B-01R-1565-13	9	41729	14	189	154255	7487	42	7751	10995	9236	2	2327	0
TCGA-09-2045-01A-01R-1568-13	37	44016	0	77	311705	8859	30	3495	5117	4211	354	2881	0
TCGA-24-1552-01A-01R-1566-13	16	48866	82	297	152489	3307	68	9813	11764	11931	2	2542	0
TCGA-24-1426-01A-01R-1565-13	16	126961	7	134	356158	7589	27	8696	7123	1863	182	3128	0
TCGA-04-1343-01A-01R-1564-13	35	46344	20	146	96686	11054	31	5851	5781	5126	3	1780	0
TCGA-23-1109-01A-01R-1564-13	74	13723	16	249	107058	943	24	4164	5031	4002	1	322	0
TCGA-29-A5NZ-01A-11R-A407-13	800	64500	250	1648	57798	2167	1003	2017	13979	4358	0	10275	0
TCGA-61-1724-01A-01R-1568-13	25	435032	25	802	102513	6641	194	10208	100763	61473	0	5928	0
TCGA-04-1350-01A-01R-1565-13	9	36279	4	22	274659	477	14	3117	1684	2477	0	1803	0
TCGA-24-1416-01A-01R-1565-13	124	50916	26	220	203192	40271	40	6161	15778	2745	650	3151	0
TCGA-13-1499-01A-01R-1565-13	26	38376	32	97	133691	6196	25	3036	4819	3793	1	2507	0
TCGA-29-1696-01A-01R-1567-13	157	20668	15	26	169248	38889	10	3178	3600	2955	174	1695	0
TCGA-24-1418-01A-01R-1565-13	15	51139	16	102	159434	4369	30	3255	3957	7860	0	2756	0
TCGA-61-2002-01A-01R-1568-13	19	50194	1	135	149191	6435	100	9238	9877	4611	12	3210	0
TCGA-36-1578-01A-01R-1566-13	20	105577	12	320	74901	4594	17	8395	11685	8161	0	7538	0
TCGA-25-2392-01A-01R-1569-13	30	59793	12	328	69216	2416	126	6496	28353	15814	69	2760	0
TCGA-04-1517-01A-01R-1565-13	22	100094	15	226	133640	4927	46	11423	6271	9622	37	3217	0
TCGA-13-1509-01A-01R-1565-13	49	48839	11	120	132257	5035	40	9532	9532	4960	0	1623	0
TCGA-24-1563-01A-01R-1566-13	54	34393	27	153	114289	6840	16	6938	5621	6070	0	1583	0
TCGA-20-1683-01A-01R-1566-13	70	23277	36	161	102158	4613	26	14774	11938	1541	0	16	0
TCGA-13-0725-01A-01R-1986-13	97	19910	16	60	79302	3924	28	3550	2721	2360	1	1223	0
TCGA-23-1111-01A-01R-1567-13	68	150120	12	151	264641	8273	59	6408	10603	5570	250	4291	0
TCGA-24-1549-01A-01R-1566-13	11	25891	39	37	60250	8948	10	2650	10134	988	36	2254	0
TCGA-13-1491-01A-01R-1565-13	36	44033	16	71	268014	3173	13	8553	12918	3464	1	1982	0
TCGA-25-1633-01A-01R-1566-13	10	39979	11	50	126085	12986	13	1237	7613	5781	13	2441	0
TCGA-57-1583-01A-01R-1566-13	7	31386	20	168	365038	1759	39	3094	12601	4951	3	409	0
TCGA-04-1536-01A-01R-1566-13	162	64721	17	73	132591	5545	30	6502	2835	2944	1	230	0
TCGA-61-2012-01A-01R-1568-13	1	41231	6	96	120081	9138	61	7861	5693	2810	14	3133	0
TCGA-04-1530-01A-02R-1569-13	4	9036	5	25	85424	4156	10	2606	2245	1483	0	710	0
TCGA-59-A5PD-01A-11R-A407-13	24	102979	326	1215	125358	4051	1115	2340	16725	9706	2	17571	0
TCGA-24-1104-01A-01R-1565-13	7	35389	6	58	105521	4675	22	5274	5337	6332	8	2266	0
TCGA-36-1571-01A-01R-1566-13	111	88998	39	221	164996	28796	48	9253	6336	7208	117	4447	0
TCGA-09-2048-01A-01R-1568-13	27	115168	10	47	541988	94483	39	4166	3695	4205	62	1210	0
TCGA-29-1761-01A-01R-1567-13	9	54422	4	25	227789	5820	28	2188	3529	840	45	2383	0
TCGA-61-2098-01A-01R-1568-13	121	153614	11	194	537524	35159	198	5140	30623	7453	2703	16783	0
TCGA-29-1705-01A-01R-1567-13	16	124257	30	209	265003	3468	166	10284	16402	20257	3	1729	0
TCGA-31-1946-01A-01R-1568-13	100	53927	10	141	272529	8793	145	8605	13835	7114	5	2701	0
TCGA-13-0908-01B-01R-1565-13	7	98359	26	266	139334	1240	78	7761	9989	16277	3	5729	0
TCGA-04-1365-01A-01R-1565-13	15	26443	38	65	138223	16659	11	11634	1343	1429	1	2271	0
TCGA-24-2024-01A-02R-1568-13	222	114058	7	365	187013	23776	87	8482	13196	7568	0	2041	0
TCGA-61-1738-01A-01R-1567-13	23	59555	18	56	166195	2848	39	4537	4013	1023	2	2215	0
TCGA-13-0899-01A-01R-1564-13	15	9903	13	15	153987	14494	8	543	3492	788	0	1462	0
TCGA-29-1768-01A-01R-1567-13	28	21764	3	22	101561	1031	12	1431	4760	3418	1	190	0
TCGA-24-0966-01A-01R-1564-13	45	7848	19	83	55612	3157	1	1226	3548	1134	24	398	0
TCGA-61-2016-01A-01R-1568-13	94	47940	0	92	174165	7662	39	7667	9130	3960	269	6066	0
TCGA-25-1317-01A-01R-1565-13	193	44429	5	85	220716	3756	26	6148	4344	3025	164	1924	0
TCGA-30-1862-01A-02R-1568-13	6	30822	5	97	223748	4720	93	3046	12428	9479	1	1605	0
TCGA-31-1956-01A-01R-1568-13	115	42041	4	149	139281	9672	100	8093	9458	3337	1	614	0
TCGA-59-2354-01A-01R-1569-13	82	27894	40	164	86732	7744	65	4213	16281	20339	6	994	0
TCGA-24-1423-01A-01R-1565-13	25	43850	18	91	196990	13287	43	3897	5939	5608	23	1378	0
TCGA-13-0913-02A-01R-1564-13	30	20939	3	53	55700	1245	13	920	2575	1194	1	634	0
TCGA-13-0888-01A-01R-1564-13	0	14998	0	8	86695	9563	6	845	1165	688	87	2040	0
TCGA-25-2397-01A-01R-1569-13	15	81524	15	152	82915	1813	47	2384	20519	8783	7	3344	0
TCGA-23-1119-01A-02R-1565-13	32	50649	14	121	107459	6313	25	8950	7148	3558	383	3925	0
TCGA-13-0901-01B-01R-1565-13	68	110158	61	277	323323	4813	65	9763	8548	6462	1	5027	0
TCGA-23-1122-01A-01R-1565-13	13	86448	30	126	309209	11149	34	17053	6521	9294	14	2826	0
TCGA-61-1998-01A-01R-1568-13	44	34328	4	24	234264	6807	21	2927	3853	2112	23	836	0
TCGA-61-2109-01A-01R-1568-13	77	174822	29	538	266224	5553	236	13614	16453	12593	58	7842	0
TCGA-13-1411-01A-01R-1565-13	8	38095	7	91	163191	2540	44	5861	5513	2061	0	4343	0
TCGA-10-0933-01A-01R-1569-13	219	95378	20	730	395362	14629	242	21865	6970	3619	1264	3401	0
TCGA-09-1665-01B-01R-1566-13	15	18689	24	40	88717	10670	2	2787	2310	1434	0	512	0
TCGA-13-0889-01A-01R-1564-13	31	7008	6	42	45869	3057	11	1327	1194	815	0	518	0
TCGA-04-1336-01A-01R-1564-13	6	4632	4	35	25591	2321	2	1016	964	685	0	510	0
TCGA-04-1652-01A-01R-1567-13	120	307983	21	887	489418	11393	182	15893	36919	16083	100	16444	0
TCGA-36-1580-01A-01R-1566-13	51	83309	10	104	205503	8626	87	5594	5094	6505	308	2937	0
TCGA-25-1324-01A-01R-1565-13	9	117212	16	199	377683	34237	34	6802	10746	13606	13	4852	0
TCGA-23-1027-01A-02R-1564-13	6	16584	21	140	52159	1592	22	1575	3058	3536	0	480	0
TCGA-24-0975-01A-02R-1565-13	7	6534	3	7	35666	1133	2	1110	1041	631	0	38	0
TCGA-13-1501-01A-01R-1565-13	110	21926	16	47	88608	3197	17	7858	7173	8247	7	1420	0
TCGA-36-1576-01A-01R-1566-13	20	62950	69	261	227894	6436	58	8184	13010	4247	0	3274	0
TCGA-61-2104-01A-01R-1568-13	19	64553	5	138	213365	5065	59	5829	16365	5897	21	2485	0
TCGA-13-0924-01A-01R-1564-13	12	12411	14	107	17276	733	11	723	1966	1893	2	487	0
TCGA-13-0911-01A-01R-1564-13	26	31771	40	262	84758	9139	35	5231	7016	3338	0	3026	0
TCGA-24-2019-01A-02R-1568-13	47	107585	11	261	295489	22251	173	13305	6752	3918	921	4744	0
TCGA-24-1604-01A-01R-1566-13	13	60152	19	115	231724	4987	5	3108	7571	4628	22	2370	0
TCGA-04-1646-01A-01R-1567-13	77	94879	4	134	216590	17459	66	6445	14600	5087	2	7630	0
TCGA-61-2094-01A-01R-1568-13	121	63308	6	436	271866	6548	224	6943	11711	2128	133	3833	0
TCGA-24-2267-01A-01R-1568-13	104	102519	11	388	325328	3982	210	6594	18837	5260	47	1667	0
TCGA-24-1557-01A-01R-1566-13	68	56377	54	103	260516	5162	11	10654	7627	6688	47	3348	0
TCGA-10-0928-01A-02R-1564-13	159	73728	46	22	264741	7672	7	6597	2739	3170	81	962	0
TCGA-20-1685-01A-01R-1566-13	48	113046	4	113	204750	6008	49	4530	7876	3923	203	3087	0
TCGA-04-1337-01A-01R-1564-13	40	12815	8	40	57261	6039	19	1246	4131	3074	0	567	0
TCGA-29-1703-01A-01R-1567-13	18	67952	15	318	546231	17116	185	13013	15624	26702	8	4310	0
TCGA-13-0920-01A-01R-1564-13	27	76654	33	41	343204	21374	17	7864	2463	1786	501	2223	0
TCGA-30-1856-01A-01R-1567-13	48	64417	24	124	248750	5071	55	8096	5976	2067	0	2144	0
TCGA-13-1505-01A-01R-1565-13	21	67105	26	123	111123	6600	31	3872	8116	8791	4	5102	0
TCGA-23-1029-01B-01R-1567-13	469	64964	1	197	214752	2870	63	8729	6409	5526	876	2497	0
TCGA-72-4232-01A-01R-1013-13	179	36824	231	3560	5260	292	350	2968	5997	5418	4	6338	0
TCGA-59-2363-01A-01R-1569-13	1261	194435	51	692	821603	4837	380	19198	26812	9464	2025	5323	0
TCGA-OY-A56P-01A-12R-A407-13	70	105499	277	1422	114160	3740	1248	1800	14642	13480	2	11167	0
TCGA-13-1495-01A-01R-1565-13	56	14308	14	63	72592	6844	12	7118	4147	1145	0	1898	0
TCGA-13-0797-01A-01R-1564-13	1	18100	17	149	27880	2239	24	1515	7492	7822	0	2521	0
TCGA-57-1584-01A-01R-1566-13	405	33307	31	67	135974	5783	16	8027	8550	3659	718	3657	0
TCGA-61-1914-01A-01R-1567-13	65	89481	19	121	80699	4673	63	10991	7083	5604	119	3533	0
TCGA-24-1545-01A-01R-1566-13	2	1147	22	76	5923	470	4	1408	3234	1823	0	103	0
TCGA-31-1950-01A-01R-1568-13	95	83028	4	281	177680	34353	129	8562	5666	2778	161	5918	0
TCGA-25-1635-01A-01R-1566-13	63	45279	73	196	55040	6027	32	4319	8987	7913	1	5178	0
TCGA-61-2111-01A-01R-1568-13	74	134936	2	419	176149	25817	203	11139	20931	9016	13	21108	0
TCGA-61-2000-01A-01R-1568-13	114	98503	25	574	560043	11340	460	12935	13906	9012	0	2681	0
TCGA-24-1424-01A-01R-1565-13	48	150385	35	195	228964	24030	41	6188	12472	3469	218	22814	0
TCGA-29-1771-01A-01R-1567-13	3	59360	2	94	216241	4780	49	4585	3361	2605	581	3364	0
TCGA-61-2101-01A-01R-1568-13	48	53133	4	166	196216	10597	124	6822	12140	5360	2	2667	0
TCGA-13-1507-01A-01R-1565-13	28	60144	11	85	226317	14581	47	6584	5948	2938	0	2063	0
TCGA-13-1405-01A-01R-1565-13	15	24383	11	66	93622	6372	36	7975	4379	2339	0	1471	0
TCGA-24-1474-01A-01R-1566-13	29	72946	12	272	295896	14021	48	8930	24069	3322	0	3282	0
TCGA-61-1919-01A-01R-1568-13	84	63974	7	154	168509	3949	124	7177	12424	9478	3	3889	0
TCGA-24-2026-01A-01R-1567-13	16	142312	10	203	202931	24487	47	7995	12602	4393	1	562	0
TCGA-24-2020-01A-01R-1567-13	40	242410	90	95	415925	4870	38	5221	4300	4852	2	6900	0
TCGA-04-1347-01A-01R-1564-13	0	26080	12	38	27605	6984	3	840	1328	1822	0	964	0
TCGA-VG-A8LO-01A-11R-A407-13	54	35173	363	1462	63854	627	587	1679	16696	5294	1	6262	0
TCGA-24-1419-01A-01R-1565-13	6	275352	31	308	335712	6769	85	16158	7424	6480	339	6873	0
TCGA-13-0793-01A-01R-1564-13	3	6131	6	17	47233	4398	8	927	2401	942	0	835	0
